# Supplementary material for: Paracrine Crosstalk between Fibroblasts and ER+ Breast Cancer Cells Creates an IL1β-Enriched Niche that Promotes Tumor Growth
Source: iScience. 2019 Jul 24;19:388–401. doi: 10.1016/j.isci.2019.07.034 (PMC6706609; doi:10.1016/j.isci.2019.07.034)
Supplement: Table S1. Cytokine Array Data for Conditioned Media Collected from ER+ BCCs and NAFs Grown Either Alone or in Co-cultures, Related to Figure 1 — Primary estrogen receptor-positive (ER+) breast cancer cells (BCCs) were placed in Matrigel cultures either alone or in co-cultures with normal-associated fibroblasts (NAFs). ELISA array was used to quantify secreted cytokine levels in the conditioned media collected from these cultures. The numbers represent observed cytokine concentration (ObsConc) in pg/mL. Data are obtained from three independent ER+ tumors and NAF samples. The numbers in the parenthesis refer to the position of the antibodies to detect a specific cytokine in the ELISA array grid. [file mmc2.xlsx]

## Sheet: Sheet1
Supplementary Table 1. Cytokine array data for conditioned media collected from ER+BCCs and NAFs grown either alone or in co-cultures, related to Figure 1
	Standard 1	Standard 2	Standard 3	Standard 4	Standard 5	Standard 6	Standard 7	NAFs	NAFs	NAFs	ER+BCC1	ER+BCC2	ER+BCC3	ER+BCC1+NAFs	ER+BCC2+NAFs	ER+BCC3+NAFs
EGF (12)	0.32	3.32	15.9	80.39	396.64	2095.68	8708.18	5908.02	3931.96	4378.95	4544.97	2802.17	5935.2	10231.4	28503.9	2143.59
FGF-2 (13)		OOR <	34.06	79.34	401.35	1982.62	10398.8	50.38	36.06	23	OOR <	34.06	44.13	45.49	59.29	54.62
Eotaxin-1 (14)	0.64	3.2	16	80	400	2000	7263.25	84.02	51.68	58.17	OOR	OOR	4.27	46.54	64.01	119.82
TGF-a (15)	0.59	3.46	15.24	81.64	408.28	1637.96	OOR >	OOR <	OOR <	OOR <	55.22	17.85	48.37	458.21	168.88	463.16
G-CSF (18)	0.64	3.2	16	80	400	2000	7277.98	639.36	569.96	1858.9	0.22	3.86	123.52	908.85	651.34	2979.3
Flt-3L (19)	OOR <	4.33	14.65	84.84	389.1	2113.45	8700.05	3.35	3.2	3.05	1.46	1.86	1.46	2.89	3.49	2.57
GM-CSF (20)	0.64	3.2	16	80	400	2000	10000	3.81	3.37	2.35	1.06	2.92	5.87	4.03	10.51	13.68
Fractalkine (21)			16	80	400	2000	10000	81.52	98.3	64.94	16.25	90.65	58.96	75.46	236.27	185.97
IFNa2 (22)	0.64	3.2	16	80	400	2000	10000	8	9.31	6.39	3.2	0.97	3.2	7.2	10.34	9.31
IFNy (25)	0.64	3.2	16	80	400	2000	10000	3.91	4.1	4.3	0.41	1.45	1.9	2.23	5.23	5.59
GRO alpha (26)		OOR <	17.89	79.14	401.89	1990.69	10165.3	19931.5	9562.69	OOR >	14.84	143.25	2074.54	OOR >	OOR >	17670.7
IL-10 (27)	0.63	3.29	15.4	83.39	390.24	2034.99	9858.92	2.16	1.74	2.43	OOR <	OOR <	0.84	1.54	3.9	6.17
MCP-3 (28)		3.2	16	80	400	2000	10000	311.09	251.24	259.78	5.88	5.88	13.29	312.89	202.21	127.34
IL-12P40 (29)	0.64	3.2	8.81	80	400	2000	10000	2.75	1.92	0.51	OOR	1.92	0.77	1.92	2.75	6.79
MDC (30)		3.2	16	80	400	2000	10000	37.6	12.6	4.54	27.82	341.31	177.37	112.6	916.67	295.71
IL-12P70 (33)	0.64	3.2	16	80	400	2000	10000	2.51	0.44	1.23	0.34	0.94	0.64	1.04	2.02	1.53
PDGF-AA (34)	0.61	3.4	16.57	74.59	580.59	847.49	OOR >	4.22	4.09	5.28	7.48	6.76	9.12	3.64	6.24	21.86
IL-13 (35)	0.65	3.12	15.76	83.84	389.44	2080.52	7677.69	0.23	0.13	0.69	0.36	0.36	0.46	0.4	1.16	0.16
PDGF-BB (36)	0.44	3.55	15.89	79.12	402.72	1996.45	10036.1	OOR <	OOR <	1.97	45.22	39.57	19.66	422.18	458.48	468.33
IL-15 (37)	0.64	3.2	16	80	400	2000	10000	3.48	2.91	1.26	OOR	OOR	OOR	2.66	5.56	6.46
sCD40L (38)	0.62	3.41	15.25	80.69	403.82	1930.92	14759.2	0.18	0.72	0.79	0.44	0.35	0.44	0.51	0.49	0.53
IL-17A (39)	0.54	3.57	15.33	80.69	400.74	1998.63	10012.4	0.7	1.5	1.02	0.54	0.38	0.28	0.38	1.61	0.54
IL-1RA (42)	0.64	3.2	16	80	400	2000	10000	1.47	1.78	2.05	0.44	0.64	1.47	8.08	8.18	15.45
IL-1a (44)	0.63	3.27	15.8	80.19	400.96	1992.4	10061.1	OOR <	OOR <	0.02	OOR <	OOR <	1.79	0.3	0.49	2.6
IL-9 (45)	0.64	3.2	16	80	400	2000	10000	0.54	0.51	0.51	0.52	0.49	0.49	0.49	0.54	0.53
IL-1B (46)	0.59	3.71	14.54	83.26	400.03	1987.66	10131.2	0.51	0.38	0.29	0.25	0.27	0.29	3.92	4.06	4.11
IL-2 (48)	0.64	3.2	16	80	400	2000	7776	0.68	0.47	0.72	0.47	0.64	0.64	0.93	0.81	0.64
IL-3 (51)	0.64	3.2	16	80	400	2000	10000	0.42	0.51	0.54	0.45	0.49	0.51	0.42	0.41	0.42
IL-4 (53)		3.2	16	80	400	2000	10000	4.66	0.77	3.69	0.28	OOR	1.74	2.71	2.96	1.5
IL-5 (55)	0.64	3.2	16	80	400	2000	10000	0.2	0.26	0.26	0.18	0.1	0.14	0.2	0.14	0.24
IL-6 (57)	0.63	3.25	15.82	80.2	401.64	1779.51	OOR >	1146.63	1060.79	1108.24	0.17	6.78	14.35	1018.04	1040.82	1187.17
IL-7 (61)	0.59	3.52	15.08	82.2	395.66	1523.57	OOR >	4.97	4.94	5.3	OOR <	0.47	2.58	5.44	5.48	6.6
IL-8 (63)	0.63	3.3	15.34	82.83	394.5	2027.22	9385.26	3145.32	3102.28	3218.87	2.23	280.74	95.68	3232.56	3287.1	3253.53
IP-10 (65)	OOR <	4.23	15.96	79.37	402.74	1967.95	11207.2	174.92	223.8	27.43	31.67	29.89	50.73	272.13	642.44	234.56
MCP-1 (67)	OOR <	3.7	15.79	80.58	395.68	2347.15	5329.62	1439.81	1814.28	1533.67	2.22	112.56	1034.54	1519.69	1390.01	1479.66
MIP-1a (72)	OOR <	6.88	15.82	80.04	400.46	1829.36	OOR >	13.96	10.04	9.55	OOR <	OOR <	4.1	7.88	9.8	11.17
MIP-1B (73)	0.64	3.2	16	80	400	2000	8692.99	0.85	2.54	1.37	0.74	0.74	0.95	1.06	1.79	3.54
RANTES (74)	0.64	3.2	16	80	400	2000		58.61	47.09	36.59	2.01	1.03	5.41	62.88	92.45	58.26
TNFa (75)	0.65	3.11	16.46	79.23	399.97	2056.88	7500.41	0.27	0.11	0.14	1.24	3.98	1.43	4.1	7.25	3.35
TNFB (76)	0.57	3.5	15.52	79.65	402.37	1999.91	10006.4	1.62	1.27	1.55	0.57	0.71	0.43	0.71	1.13	OOR <
VEGF-A (78)	OOR <	6.09	22.55	77.51	420.95	1553.58	OOR >	1995.59	2890.65	3411.03	OOR >	OOR >	OOR >	1642.87	1179.12	762.22
IL-18 (66)	0.38	4.06	14.87	81.54	400.58	1997.25	10007.8	1.37	0.64	1.13	0.38	0.38	0.64	2.52	1.37	3.84
Eotaxin-2 (12)	2.43	10	37.97	158.57	623.29	2501.5	9988.74	0.74	0.62	0.96	0.85	1.19	7.95	3.02	2.71	38.3
MCP-2 (13)	1.27	4.84	19.57	78.53	302.92	1614.14	3201.54	84.78	85.29	28.86	1.27	OOR <	3	94.93	54.73	9.35
BCA-1 (15)	0.24	1.01	3.75	16.73	58.64	265.44	974.56	0.96	1.37	OOR <	OOR <	0.02	0.02	1.19	8.1	16.1
MCP-4 (18)	2.12	10.02	38.66	154.58	671.49	2220.17	11160.3	13.92	2.12	OOR <	OOR <	OOR <	OOR <	OOR <	OOR <	OOR <
I-309 (19)	0.48	1.99	7.61	32.53	116.14	668.51	1411.59	0.5	0.67	0.58	OOR <	OOR <	OOR <	0.72	8.69	0.54
IL-16 (21)	2.44	9.77	39.06	156.25	625	2500	10000	OOR	0.13	OOR	OOR	0.51	0.13	OOR	OOR	2.44
TARC (26)	0.24	0.97	3.91	16.05	58.78	284.07	900.57	OOR <	OOR <	OOR <	OOR <	OOR <	0.23	OOR <	0.1	0.85
6CKine (28)	4.88	19.53	78.12	312.5	1250	5000	20000	31.92	28.32	31.22	OOR	2.81	34.67	37.98	37.98	50.18
Eotaxin-3 (30)	11.8	52.85	179.14	1097.23	2402.05	2175.01	OOR >	OOR <	OOR <	OOR <	OOR <	OOR <	OOR <	OOR <	OOR <	OOR <
LIF (34)	4.88	19.53	78.13	312.5	1250	5000	20000	OOR	OOR	0.33	OOR	OOR	OOR	OOR	OOR	6.39
TPO (36)	12.21	48.83	195.31	781.25	3125	12500	50000	OOR	OOR	OOR	OOR	OOR	OOR	OOR	OOR	OOR
SCF (38)	2.46	9.63	38.86	162.12	600.19	2633.11	9388.86	2.7	2.98	2.17	0.21	0.78	0.78	2.5	2.09	2.01
TSLP (43)	2.42	10.2	35.95	176.03	596.05	2411.41	10510	0.86	OOR <	0.18	0.11	0.11	0.21	0.36	0.24	0.14
IL-33 (45)	4.79	20.62	72.64	341.77	1172.2	5334.49	19178	OOR <	OOR <	OOR <	OOR <	OOR <	OOR <	OOR <	OOR <	OOR <
IL-20 (51)	12.21	48.83	195.31	781.25	3125	12500	50000	1.42	6.4	1.42	3.08	4.74	14.7	6.4	8.06	51.34
IL-21 (52)	4.88	19.53	78.13	312.5	1250	5000	20000	OOR	OOR	OOR	OOR	OOR	0.31	OOR	OOR	OOR
IL-23 (54)	12.21	48.83	195.31	781.25	3125	12500	50000	OOR	OOR	OOR	OOR	OOR	OOR	12.21	OOR	OOR
TRAIL (56)	2.44	9.77	39.06	156.25	625	2500	10000	OOR	OOR	OOR	OOR	OOR	0.39	OOR	OOR	OOR
CTACK (62)	1.22	4.88	19.53	78.12	312.5	1250	5000	0.47	0.37	0.05	OOR	0.26	0.3	0.22	0.39	1.03
SDF-1a+B (64)	24.41	97.66	390.62	1562.5	6250	25000	81018.8	229.27	194.35	152.54	OOR	OOR	OOR	197.33	134.66	112.16
ENA-78 (66)	3.36	21.07	76.16	317.92	1239.26	5101.46	17485	2600.17	2429.44	2328.7	39.97	41.51	369.59	2748.02	2919.53	5737.63
MIP-1d (76)	12.12	49.22	192.66	802.08	3004.85	13168.7	48432.5	OOR <	OOR <	OOR <	OOR <	OOR <	OOR <	OOR <	OOR <	OOR <
IL-28A (77)	2.44	9.77	39.06	156.25	625	2500	10000	2.78	2.1	0.02	OOR	OOR	OOR	0.71	0.37	OOR
Obs Conc, Observed Concentration
OOR<, Lower than detection limit
OOR>, Greater than detection limit
NAFs, Normal-associated fibroblasts
ER+, Estrogen Receptor Positive
BCC, Breast cancer cells (primary)
