# Supplementary material for: Paracrine Crosstalk between Fibroblasts and ER+ Breast Cancer Cells Creates an IL1β-Enriched Niche that Promotes Tumor Growth
Source: iScience. 2019 Jul 24;19:388–401. doi: 10.1016/j.isci.2019.07.034 (PMC6706609; doi:10.1016/j.isci.2019.07.034)
Supplement: Table S2. Comparative Cytokine Array Analysis of CM1 and CM2, Related to Figures 4 and 5 — ELISA array platform was used to quantify and compare the secreted cytokine levels in conditioned media 1 (CM1) and CM2 obtained as described in Figure 4C. Average secreted cytokine levels and standard deviations from three independent MCF7 and T47D cells are shown in bar graphs. [file mmc3.xlsx]

## Sheet: Sheet1
Supplementary Table 2. Comparative cytokine array analysis of CM1 and CM2, related to Figures 4 & 5
	MCF7 CM	T47D CM	CM2 from NAF-MCF7	CM2 from NAF-T47D	NAF CM
EGF	3.53	2.95	4.92	6.85	4.5
	2.62	3.11	5.68	4.5	5.31
	3.25	1.83	5.86	4.92	5.31
Average	3.13333	2.63	5.48667	5.42333	5.04
Standard Deviation	0.466083	0.697424	0.498932	1.25325	0.467654
	MCF7 CM	T47D CM	CM2 from NAF-MCF7	CM2 from NAF-T47D	NAF CM
FGF2	36.06	0	39.61	45.49	120.57
	36.06	0	0	53.6	57.49
	31.86	36.06	39.61	41.2	0
Average	34.66	12.02	26.4067	46.7633	59.3533
Standard Deviation	2.42487	20.8193	22.8688	6.2973	60.3066
	MCF7 CM	T47D CM	CM2 from NAF-MCF7	CM2 from NAF-T47D	NAF CM
Eotaxin-1	OOR<	OOR<	OOR<	OOR<	38.9
					45.63
					10.4
	MCF7 CM	T47D CM	CM2 from NAF-MCF7	CM2 from NAF-T47D	NAF CM
TGF-a	27.36	2.43	46.89	10.94	0.39
	23.2	2.37	40.03	10.11	0.53
	26.52	2.35	37.28	9.77	0.25
Average	25.6933	2.38333	41.4	10.2733	0.39
Standard Deviation	2.19976	0.0416333	4.94931	0.601858	0.14
	MCF7 CM	T47D CM	CM2 from NAF-MCF7	CM2 from NAF-T47D	NAF CM
G-CSF	19.68	1.27	22.72	4.41	33.15
	15.72	1.27	20.32	3.53	16.84
	16.51	1.7	16.84	59.25	11.75
Average	17.3033	1.41333	19.96	22.3967	20.58
Standard Deviation	2.09581	0.248261	2.95648	31.919	11.1795
	MCF7 CM	T47D CM	CM2 from NAF-MCF7	CM2 from NAF-T47D	NAF CM
Flt-3L	3.92	0.42	3.49	OOR <	2.57
	4.59	0	2.57	4.59	3.78
	3.2	0	1.86	2.89	4.06
Average	3.90333	0.14	2.64	3.74	3.47
Standard Deviation	0.69515	0.242487	0.817251	1.20208	0.791896
	MCF7 CM	T47D CM	CM2 from NAF-MCF7	CM2 from NAF-T47D	NAF CM
GM-CSF	1.33	1.79	2.24	3.59	21.7
	0.53	0.41	1.79	4.03	18.77
	0.53	0.64	3.81	6.83	4.91
Average	0.796667	0.946667	2.61333	4.81667	15.1267
Standard Deviation	0.46188	0.739347	1.06049	1.75742	8.96836
	MCF7 CM	T47D CM	CM2 from NAF-MCF7	CM2 from NAF-T47D	NAF CM
Fractalkine	47.05	11.57	58.96	53	167.02
	58.96	30.76	64.94	47.05	123.06
	53	21.9	80	70.95	86.07
Average	53.0033	21.41	67.9667	57	125.383
Standard Deviation	5.955	9.60438	10.8416	12.442	40.525
	MCF7 CM	T47D CM	CM2 from NAF-MCF7	CM2 from NAF-T47D	NAF CM
IFNa2	4.98	0	5.27	8.27	8.79
	4.98	0	9.05	3.2	9.31
	4.4	0	6.11	7.74	6.66
Average	4.78667	0	6.81	6.40333	8.25333
Standard Deviation	0.334863	0	1.98484	2.7868	1.40415
	MCF7 CM	T47D CM	CM2 from NAF-MCF7	CM2 from NAF-T47D	NAF CM
IFNy	1.1	1.33	2.88	2.34	5.76
	1.33	3.1	4.49	2.88	5.67
	2.45	0.29	0.18	2.88	4.3
Average	1.62667	1.57333	2.51667	2.7	5.24333
Standard Deviation	0.722242	1.42072	2.17785	0.311769	0.818189
	MCF7 CM	T47D CM	CM2 from NAF-MCF7	CM2 from NAF-T47D	NAF CM
GRO-alpha	76.1	51.57	212.74	541.82	2894.2
	70.76	42.86	227.77	580.08	2102.53
	79.63	45.08	422.1	2338.86	1018.1
Average	75.4967	46.5033	287.537	1153.59	2004.94
Standard Deviation	4.46567	4.52608	116.777	1026.66	941.849
	MCF7 CM	T47D CM	CM2 from NAF-MCF7	CM2 from NAF-T47D	NAF CM
IL10	0.21	0	0.63	0.06	0.91
	0.21	0	0.28	0.49	0.81
	0.13	0	0	0	0.7
Average	0.183333	0	0.303333	0.183333	0.806667
Standard Deviation	0.046188	0	0	0	0.10504
	MCF7 CM	T47D CM	CM2 from NAF-MCF7	CM2 from NAF-T47D	NAF CM
MCP3	8	10.05	9.03	18.24	277.36
	5.88	6.59	11.05	13.6	229.68
	3.74	5.88	19.04	60.6	258.87
Average	5.87333	7.50667	13.04	30.8133	255.303
Standard Deviation	2.13001	2.23102	5.2934	25.9001	24.0393
	MCF7 CM	T47D CM	CM2 from NAF-MCF7	CM2 from NAF-T47D	NAF CM
IL-12P40	0	1.4	0.51	2.9	1.79
	0.51	0.26	1.4	0.77	3.52
	1.79	2.33	0.77	2.05	1.79
Average	0.766667	1.33	0.893333	1.90667	2.36667
Standard Deviation	0	1.03677	0.457639	1.07221	0.998816
	MCF7 CM	T47D CM	CM2 from NAF-MCF7	CM2 from NAF-T47D	NAF CM
MDC	345.9	30.62	90.48	23.62	0.53
	339.39	33.42	123.45	61.17	26.41
	364.55	34.82	108.8	53.69	22.22
Average	349.947	32.9533	107.577	46.16	16.3867
Standard Deviation	13.059	2.13854	16.519	19.8753	13.8912
	MCF7 CM	T47D CM	CM2 from NAF-MCF7	CM2 from NAF-T47D	NAF CM
IL-12P70	0.94	0.05	0.84	1.23	2.12
	0.84	0.54	1.23	1.04	1.82
	1.43	0.24	0.44	0.24	1.43
Average	1.07	0.276667	0.836667	0.836667	1.79
Standard Deviation	0.315753	0.247049	0.395011	0.525389	0.345977
	MCF7 CM	T47D CM	CM2 from NAF-MCF7	CM2 from NAF-T47D	NAF CM
PDGF-AA	34.88	7.46	69.55	51.93	0.3
	30.54	6.02	61.78	44.42	0.32
	35.53	6.44	75.1	50.11	0.24
Average	33.65	6.64	68.81	48.82	0.286667
Standard Deviation	2.71288	0.74054	6.69076	3.91767	0.0416333
	MCF7 CM	T47D CM	CM2 from NAF-MCF7	CM2 from NAF-T47D	NAF CM
IL13	0.02	0.36	0.33	0.97	0.62
	0	0.23	0.26	0.53	0.94
	0	0.09	0	0.09	1.06
Average	0.00666667	0.226667	0.196667	0.53	0.873333
Standard Deviation	0	0.135031	0	0.44	0.22745
	MCF7 CM	T47D CM	CM2 from NAF-MCF7	CM2 from NAF-T47D	NAF CM
PDGF-BB	240.23	2.68	870.24	996.71	2.68
	204.7	3.38	1061.51	890.5	5.74
	103.31	2.33	1623.56	1183.77	3.03
Average	182.747	2.79667	1185.1	1023.66	3.81667
Standard Deviation	71.0509	0.534634	391.573	148.481	1.67482
	MCF7 CM	T47D CM	CM2 from NAF-MCF7	CM2 from NAF-T47D	NAF CM
IL-15	OOR	OOR	OOR	OOR	OOR
	OOR	OOR	OOR	OOR	OOR
	OOR	OOR	OOR	OOR	OOR
	MCF7 CM	T47D CM	CM2 from NAF-MCF7	CM2 from NAF-T47D	NAF CM
sCD40L	0.44	0.21	0.35	0.39	0.37
	0.25	0.58	0.25	0.37	0.3
	0.35	0.58	0.3	0.49	0.39
Average	0.346667	0.456667	0.3	0.416667	0.353333
Standard Deviation	0.0950438	0.21362	0.05	0.064291	0.0472582
	MCF7 CM	T47D CM	CM2 from NAF-MCF7	CM2 from NAF-T47D	NAF CM
IL17A	0	0.11	0	0.7	1.55
	0.06	0	0.65	0	1.13
	0	0	0	1.13	0.6
Average	0.06	0.11	0.65	0.915	1.09333
Standard Deviation	0	0	0	0	0.47606
	MCF7 CM	T47D CM	CM2 from NAF-MCF7	CM2 from NAF-T47D	NAF CM
IL1RA	1.64	1.75	3.09	1.95	3.63
	1.54	1.14	2.05	3.52	0.84
	0.74	0.84	2.05	1.85	2.88
Average	1.30667	1.24333	2.39667	2.44	2.45
Standard Deviation	0.493288	0.463717	0.600444	0.936643	1.44385
	MCF7 CM	T47D CM	CM2 from NAF-MCF7	CM2 from NAF-T47D	NAF CM
IL1a	0.46	0.3	0.43	0.52	1.01
	0.46	0	0.35	0.35	1.52
	0.41	0.52	0.57	0.49	0
Average	0.443333	0.41	0.45	0.453333	1.265
Standard Deviation	0.0288675	0	0.111355	0.0907377	0
	MCF7 CM	T47D CM	CM2 from NAF-MCF7	CM2 from NAF-T47D	NAF CM
IL9	0.55	0.6	3.59	1.05	0.51
	0.53	0.58	3.55	1.18	0.49
	0.59	0.57	15.14	1.17	0.47
Average	0.556667	0.583333	7.42667	1.13333	0.49
Standard Deviation	0.0305505	0.0152753	6.67997	0.0723418	0.02
	MCF7 CM	T47D CM	CM2 from NAF-MCF7	CM2 from NAF-T47D	NAF CM
IL1B	0.25	0.32	1.15	1.23	1.52
	0.63	0.32	2.11	1.96	1.52
	0.67	0.78	1.96	2.4	1.63
Average Standard Deviation	0.516667	0.473333	1.74	1.86333	1.55667
	0.231805	0.265581	0.51643	0.59096	0.0635085
	MCF7 CM	T47D CM	CM2 from NAF-MCF7	CM2 from NAF-T47D	NAF CM
IL-2	0.31	0.81	0.81	0.47	1.1
	0.81	0.89	0.64	0.56	0.39
	0.72	OOR	0.89	0.39	1.22
Average	0.613333	0.85	0.78	0.473333	0.903333
Standard Deviation	0.266521	0	0.127671	0.085049	0.44859
	MCF7 CM	T47D CM	CM2 from NAF-MCF7	CM2 from NAF-T47D	NAF CM
IL-3	0.51	0.35	0.37	0.42	0.36
	0.45	0.44	0.39	0.45	0.42
	0.5	0.39	0.46	0.43	0.37
Average	0.486667	0.393333	0.406667	0.433333	0.383333
Standard Deviation	0.0321455	0.0450925	0.0472582	0.0152753	0.0321455
	MCF7 CM	T47D CM	CM2 from NAF-MCF7	CM2 from NAF-T47D	NAF CM
IL-4	0.52	0	2.23	3.44	4.17
	0	2.23	2.23	0	8.07
	0	2.23	0.03	0	3.2
Average	0.52	2.23	1.49667	3.44	5.14667
Standard Deviation	0	0	1.27017	0	2.57772
	MCF7 CM	T47D CM	CM2 from NAF-MCF7	CM2 from NAF-T47D	NAF CM
IL-5	0.12	0.18	0.21	0.28	0.33
	0.13	0.16	0.21	0.26	0.33
	0.07	0.17	0.37	0.21	0.31
Average	0.106667	0.17	0.263333	0.25	0.323333
Standard Deviation	0.0321455	0.01	0.092376	0.0360555	0.011547
	MCF7 CM	T47D CM	CM2 from NAF-MCF7	CM2 from NAF-T47D	NAF CM
IL-6	2.97	0.19	1070.88	1071.59	1309.76
	2.08	0	910.44	1080.36	1161.48
	2.97	0	723.59	1174.74	1041.37
Average	2.67333	0.19	901.637	1108.9	1170.87
Standard Deviation	0.513842	0	173.812	57.1904	134.441
	MCF7 CM	T47D CM	CM2 from NAF-MCF7	CM2 from NAF-T47D	NAF CM
IL-7	0.34	0	4.94	5.7	6.11
	0.77	0	4.77	5.29	5.65
	0.55	0.34	4.26	5.59	5.08
Average	0.553333	0.34	4.65667	5.52667	5.61333
Standard Deviation	0.215019	0	0.353883	0.212211	0.515978
	MCF7 CM	T47D CM	CM2 from NAF-MCF7	CM2 from NAF-T47D	NAF CM
IL-8	246.39	0.7	448.26	411.87	3102.62
	205.82	0.65	410.95	523.57	3157.96
	247.72	0.54	499.91	2234.97	1029.83
Average	233.31	0.63	453.04	1056.8	2430.14
Standard Deviation	23.8163	0.0818535	44.6722	1021.85	1213.02
	MCF7 CM	T47D CM	CM2 from NAF-MCF7	CM2 from NAF-T47D	NAF CM
IP-10	433.99	7.74	176.7	96.74	7.96
	363	7.4	212.03	91.35	6.1
	460.04	8.18	170.72	116.77	35.67
Average	419.01	7.77333	186.483	101.62	16.5767
Standard Deviation	50.2244	0.391067	22.3252	13.3942	16.5614
	MCF7 CM	T47D CM	CM2 from NAF-MCF7	CM2 from NAF-T47D	NAF CM
MCP-1	135.31	688.11	1717.95	1641.69	1406.8
	122.2	482.98	1444.52	1850.03	1471.63
	132.08	529.7	1718.17	1626.98	1518.04
Average	129.863	566.93	1626.88	1706.23	1465.49
Standard Deviation	6.83032	107.513	157.928	124.749	55.8736
	MCF7 CM	T47D CM	CM2 from NAF-MCF7	CM2 from NAF-T47D	NAF CM
MIP-1a	9.3	0	5.68	0	8.48
	3.39	0	7.23	7.88	16.25
	9.03	3.39	4.69	7.88	4.1
Average	7.24	3.39	5.86667	7.88	9.61
Standard Deviation	3.33693	0	1.28025	0	6.15332
	MCF7 CM	T47D CM	CM2 from NAF-MCF7	CM2 from NAF-T47D	NAF CM
MIP-1B	1.27	0.95	0.54	2.98	1.16
	1.37	0	1.37	3.31	2.65
	1.79	0.95	1.48	3.31	0.95
Average	1.47667	0.95	1.13	3.2	1.58667
Standard Deviation	0.275923	0	0.513907	0.190526	0.926841
	MCF7 CM	T47D CM	CM2 from NAF-MCF7	CM2 from NAF-T47D	NAF CM
RANTES	355.71	0.44	90.77	33.24	9.81
	316.94	0	90.4	25.58	10.01
	365.19	1.03	114.21	34.68	30.1
Average	345.947	0.735	98.46	31.1667	16.64
Standard Deviation	25.5638	0	13.6412	4.89148	11.6571
	MCF7 CM	T47D CM	CM2 from NAF-MCF7	CM2 from NAF-T47D	NAF CM
TNFa	25.46	5.64	9.36	17.02	0.12
	23.07	4.57	10.82	14.52	0.26
	24.15	5.67	5.79	16.52	0.29
Average	24.2267	5.29333	8.65667	16.02	0.223333
Standard Deviation	1.19684	0.626605	2.58771	1.32288	0.0907377
	MCF7 CM	T47D CM	CM2 from NAF-MCF7	CM2 from NAF-T47D	NAF CM
TNFB	0.99	0.85	0.43	0.71	1.55
	0.13	0.57	0.57	0	2.16
	0.78	0	0.43	0	1.13
Average	0.633333	0.71	0.476667	0.71	1.61333
Standard Deviation	0.448367	0	0.080829	0	0.517912
	MCF7 CM	T47D CM	CM2 from NAF-MCF7	CM2 from NAF-T47D	NAF CM
VEGF-A	386.69	211.44	615.8	274.96	112.07
	368.46	191.93	534.26	277.2	109.09
	371.74	210.62	530.88	268.5	100.94
Average	375.63	204.663	560.313	273.553	107.367
Standard Deviation	9.71763	11.035	48.0826	4.51736	5.76165
	MCF7 CM	T47D CM	CM2 from NAF-MCF7	CM2 from NAF-T47D	NAF CM
IL-18	2.52	1.13	1.6	0	1.37
	0.89	0.25	1.25	0.64	0
	0.89	0.11	0.76	0.25	1.13
Average	1.43333	0.496667	1.20333	0.445	1.25
Standard Deviation	0.941081	0.552932	0.42194	0	0
	MCF7 CM	T47D CM	CM2 from NAF-MCF7	CM2 from NAF-T47D	NAF CM
Eotaxin-2	0.91	0.96	0.85	1.02	0.62
	1.42	0.85	0.96	1.08	0.96
	1.08	1.08	0.85	1.13	1.02
Average	1.13667	0.963333	0.886667	1.07667	0.866667
Standard Deviation	0.259679	0.115036	0.0635085	0.0550757	0.215716
	MCF7 CM	T47D CM	CM2 from NAF-MCF7	CM2 from NAF-T47D	NAF CM
MCP-2	0	0	0	3	3
	0	0	0	0	0
	1.27	2.58	3	1.27	3
	MCF7 CM	T47D CM	CM2 from NAF-MCF7	CM2 from NAF-T47D	NAF CM
BCA-1	OOR <	OOR <	OOR <	OOR <	OOR <
	OOR <	OOR <	OOR <	OOR <	OOR <
	OOR <	OOR <	OOR <	OOR <	OOR <
	MCF7 CM	T47D CM	CM2 from NAF-MCF7	CM2 from NAF-T47D	NAF CM
MCP4	OOR <	OOR <	OOR <	OOR <	OOR <
	OOR <	OOR <	OOR <	OOR <	OOR <
	OOR <	OOR <	OOR <	OOR <	OOR <
	MCF7 CM	T47D CM	CM2 from NAF-MCF7	CM2 from NAF-T47D	NAF CM
I-309	0	0	0.72	1.3	1.32
	0	0	0.89	0.94	1.82
	0	0	1.09	1.58	0.54
	0	0	0.9	1.27333	1.22667
	0	0	0.185203	0.320832	0.645084
	MCF7 CM	T47D CM	CM2 from NAF-MCF7	CM2 from NAF-T47D	NAF CM
IL-16	OOR	OOR	OOR	0.51	OOR
	OOR	OOR	OOR	OOR	0.51
	3.59	2.82	OOR	OOR	0.9
	MCF7 CM	T47D CM	CM2 from NAF-MCF7	CM2 from NAF-T47D	NAF CM
TARC	2.1	0.03	0.33	0.03	0
	2.17	0	0.61	0.03	0
	2.26	0	0.42	0	0
	2.17667	0.03	0.453333	0.03	0
	0.0802081	0	0.142945	0	0
	MCF7 CM	T47D CM	CM2 from NAF-MCF7	CM2 from NAF-T47D	NAF CM
6CKine	0	0	4.88	4.88	0
	0	0	4.88	0.75	2.81
	0	1.78	2.81	5.92	0
	0	1.78	4.19	3.85	2.81
	0	0	1.19512	2.73457	0
	MCF7 CM	T47D CM	CM2 from NAF-MCF7	CM2 from NAF-T47D	NAF CM
Eotaxin-3	OOR <	OOR <	OOR <	OOR <	OOR <
	OOR <	OOR <	OOR <	OOR <	OOR <
	OOR <	OOR <	28.15	OOR <	OOR <
	MCF7 CM	T47D CM	CM2 from NAF-MCF7	CM2 from NAF-T47D	NAF CM
LIF	OOR <	OOR <	OOR <	OOR <	0.33
	OOR <	OOR <	OOR <	OOR <	1
	OOR <	OOR <	OOR <	OOR <	OOR
	MCF7 CM	T47D CM	CM2 from NAF-MCF7	CM2 from NAF-T47D	NAF CM
TPO	OOR <	OOR <	OOR <	OOR <	OOR <
	OOR <	OOR <	OOR <	OOR <	OOR <
	OOR <	OOR <	OOR <	OOR <	OOR <
	MCF7 CM	T47D CM	CM2 from NAF-MCF7	CM2 from NAF-T47D	NAF CM
SCF	8.27	3.76	12.97	14.01	1.53
	7.26	3.84	11.94	12.5	1.18
	9.16	4.17	13.84	11.94	1.77
Average	8.23	3.92333	12.9167	12.8167	1.49333
Standard Deviation	0.950631	0.217332	0.951122	1.07072	0.296704
	MCF7 CM	T47D CM	CM2 from NAF-MCF7	CM2 from NAF-T47D	NAF CM
TSLP	0	0.11	0	0	0.53
	0	0.04	0.24	0.08	0.3
	0	0.18	0	0.3	0
Average	0	0.11	0.24	0.19	0.415
Standard Deviation	0	0.07	0	0	0
	MCF7 CM	T47D CM	CM2 from NAF-MCF7	CM2 from NAF-T47D	NAF CM
IL-33	OOR <	OOR <	OOR <	OOR <	OOR <
	OOR <	OOR <	OOR <	OOR <	OOR <
	OOR <	OOR <	OOR <	OOR <	OOR <
	MCF7 CM	T47D CM	CM2 from NAF-MCF7	CM2 from NAF-T47D	NAF CM
IL-20	25.49	3.08	27.98	4.74	9.72
	32.14	9.72	39.64	6.4	0
	27.98	12.21	14.7	2.25	1.42
Average	28.5367	8.33667	27.44	4.46333	3.71333
Standard Deviation	3.35977	4.71958	12.4788	2.08879	0
	MCF7 CM	T47D CM	CM2 from NAF-MCF7	CM2 from NAF-T47D	NAF CM
IL-21	OOR <	OOR <	OOR <	OOR <	OOR <
	OOR <	OOR <	OOR <	OOR <	OOR <
	OOR <	0.38	OOR <	OOR <	0.44
	MCF7 CM	T47D CM	CM2 from NAF-MCF7	CM2 from NAF-T47D	NAF CM
IL23	OOR	0.21	OOR	OOR	OOR
	10.21	OOR	OOR	OOR	OOR
	OOR	0.21	0.21	OOR	OOR
	MCF7 CM	T47D CM	CM2 from NAF-MCF7	CM2 from NAF-T47D	NAF CM
TRAIL	0.55	0	1.1	0	0
	0.43	0	0.94	0	0
	0.79	0	0	0	0
Average	0.59	0	1.02	0	0
Standard Deviation	0.183303	0	0	0	0
	MCF7 CM	T47D CM	CM2 from NAF-MCF7	CM2 from NAF-T47D	NAF CM
CTACK	0.2	0.09	0	0.18	0.05
	0.05	0	0.09	0.01	0
	0.07	0.24	0.09	0.05	0
Average	0.106667	0.11	0.09	0.08	0.05
Standard Deviation	0.0814453	0	0	0.0888819	0
	MCF7 CM	T47D CM	CM2 from NAF-MCF7	CM2 from NAF-T47D	NAF CM
SDF 1a+B	81.84	648.6	81.84	1453.73	24.41
	85.66	538.84	96.06	1150.16	36.84
	85.66	559.76	188.27	1185.55	128.03
Average	84.3867	582.4	122.057	1263.15	63.0933
Standard Deviation	2.20548	58.2773	57.7815	165.996	56.5792
	MCF7 CM	T47D CM	CM2 from NAF-MCF7	CM2 from NAF-T47D	NAF CM
ENA-78	0	0	48.49	72.16	368.61
	0	0	38.6	56.94	235.79
	0	0	29.88	151.53	46.24
Average	0	0	38.99	93.5433	216.88
Standard Deviation	0	0	9.31113	50.7913	162.015
	MCF7 CM	T47D CM	CM2 from NAF-MCF7	CM2 from NAF-T47D	NAF CM
MIP-1d	OOR <	OOR <	OOR <	OOR <	OOR <
	OOR <	OOR <	OOR <	OOR <	OOR <
	OOR <	OOR <	OOR <	OOR <	OOR <
	MCF7 CM	T47D CM	CM2 from NAF-MCF7	CM2 from NAF-T47D	NAF CM
IL-28A	11.21	0	0.71	0	0
	9.95	0	4.86	0	0
	13.41	0	1.4	0	0
Average	11.5233	0	2.32333	0	0
Standard Deviation	1.75115	0	2.22374	0	0
OOR<, Lower than detection limit
OOR>, Greater than detection limit
