# Supplementary material for: Paracrine Crosstalk between Fibroblasts and ER+ Breast Cancer Cells Creates an IL1β-Enriched Niche that Promotes Tumor Growth
Source: iScience. 2019 Jul 24;19:388–401. doi: 10.1016/j.isci.2019.07.034 (PMC6706609; doi:10.1016/j.isci.2019.07.034)
Supplement: Table S3. Secreted Cytokines by Tumour-Associated CD45+CD31+ Cells, Related to Figure 7 — From three different estrogen receptor-positive (ER+) breast cancer tumor samples, the immune cells (CD45+) and the endothelial cells (CD31+) cells were removed and placed in Matrigel cultures. The secreted cytokine levels in these cultures were quantified using an ELIA array platform. The numbers in the table are in pg/mL. [file mmc4.xlsx]

## Sheet: Sheet1
Supplementary Table 3. Secreted cytokines by tumour-associated CD45+CD31+ cells, related to Figure 7
Highly secreted cytokines (secreted levels in least one sample > 1000pg/ml)
	G-CSF	Fractalkine	GRO alpha	MDC	IL-6	IL-8	MCP-1	MIP-1a	VEGF-A	ENA-78
S22 BCT CD45+	1648.56	415.89	2470.16	2092.67	1550.54	3630.56	1619.68	458.62	6367.42	3218.18
S23 BCT CD45+	955.41	1073.35	2890.06	1745.83	1030.3	3620.11	1513.45	126.72	910.65	2118.54
S24 BCT CD45+	5146.99	510.39	9772.86	2635.41	1314.55	3481.57	1623.16	1351.69	1128.74	6408.08
Average	2583.65	666.543	5044.36	2157.97	1298.46	3577.41	1585.43	645.677	2802.27	3914.93
Standard Deviation	2246.81	355.459	4100.38	448.371	260.493	83.1671	62.3608	633.546	3089.44	2228.03
Medium secreted cytokines (secreted levels in least one sample > 70pg/ml)
	FGF-2	TGF-a	GM-CSF	IL-10	MCP-3	IP-10	MIP-1B	RANTES	IL-1a	MCP-2	6CKine
S22 BCT CD45+	85.75	80.24	90.11	239.99	96.26	85.59	95.22	36.59	4.7	18.22	70.66
S23 BCT CD45+	50.38	58.42	77.28	295.94	82.84	65.76	19.77	13.51	5.96	8.97	63.48
S24 BCT CD45+	346.37	77.21	87.55	241.21	506.72	822	625.36	200.91	130.97	91.66	75.03
Average	160.833	71.9567	84.98	259.047	228.607	324.45	246.783	83.67	47.21	39.6167	69.7233
Standard Deviation	161.65	11.8206	6.79013	31.9564	240.947	431.005	330.02	102.187	72.541	45.3075	5.83169
Low level secreted cytokines (secreted levels in at least one sample is less < 70pg/ml )
	Flt-3L	IFNa2	IFNy	IL-12P40	IL-12P70	PDGF-AA	IL-13	PDGF-BB	IL-15	sCD40L	IL-17A	IL-1RA	IL-9	IL-1B	IL-2	IL-3	IL-4	IL-5	IL-7
S22 BCT CD45+	1.82	3.54	6.08	2.98	0.8	6.67	0.36	41.49	0	0.58	1.72	20.58	0.46	23.66	0.81	0.46	0.28	0.15	0.84
S23 BCT CD45+	2.23	6.11	5.23	1.79	0.94	9.6	0.49	71.7	0	0.39	1.87	16.33	0.5	20.87	1.1	0.45	0.28	0.11	5.29
S24 BCT CD45+	4.59	6.66	9.03	4.24	1.82	9.07	1	17.54	5.63	0.06	2.66	22.97	0.53	24.36	1.76	0.49	2.71	0.23	7.51
Average	2.88	5.43667	6.78	3.00333	1.18667	8.44667	0.616667	43.5767	1.87667	0.343333	2.08333	19.96	0.496667	22.9633	1.22333	0.466667	1.09	0.163333	4.54667
Standard Deviation	1.49503	1.66542	1.99437	1.22517	0.552932	1.56129	0.33828	27.1402	3.25048	0.263122	0.505008	3.36314	0.0351188	1.84636	0.486861	0.0208167	1.40296	0.061101	3.39656
	TNFa	TNFB	IL-18	Eotaxin-2	BCA-1	MCP-4	I-309	IL-16	TARC	LIF	SCF	TSLP	IL-33	IL-20	IL-21	TRAIL	CTACK	SDF-1a+B	IL-28A
S22 BCT CD45+	44.68	1.13	0.89	0.96	3.87	0	0	6.32	0	0	0.63	0	0	1.42	0	2.79	0.18	0.2	0
S23 BCT CD45+	16.28	0.99	1.83	1.75	4.9	0	0	7.51	0.34	0	0.86	0.11	0	8.06	0.03	OOR	0.16	0	0.54
S24 BCT CD45+	59.99	1.96	2.96	13.66	21.88	2.86	2.46	80.77	57.88	59.06	1.85	0.11	11.9	37.97	0.58	0	0.78	0.2	0
Average	40.3167	1.36	1.89333	5.45667	10.2167	0.953333	0.82	31.5333	19.4067	19.6867	1.11333	0.0733333	3.96667	15.8167	0.203333	1.395	0.373333	0.133333	0.18
Standard Deviation	22.1793	0.524309	1.03645	7.11527	10.1139	1.65122	1.42028	42.6444	33.3193	34.0983	0.648254	0.0635085	6.87047	19.4705	0.326548	1.97283	0.352326	0.11547	0.311769
Excluded from analysis because EGF was added to the matrigel cultures and Endotoxin is present in matrigels
	EGF	Eotaxin-1
S22 BCT CD45+	7562.3	OOR<
S23 BCT CD45+	4824.37	1.32
S24 BCT CD45+	4479.31	OOR<	OOR< Lower than detection limit
